# Supplementary material for: Plasma Extracellular Vesicle Characteristics Correlate with Tumor Differentiation and Predict Overall Survival in Patients with Pancreatic Ductal Adenocarcinoma Undergoing Surgery with Curative Intent
Source: J Pers Med. 2021 Jan 28;11(2):77. doi: 10.3390/jpm11020077 (PMC7910876; doi:10.3390/jpm11020077)
Supplement: Supplementary file 1 [file jpm-11-00077-s001.zip]

Archive with 2 entries (1 files):
- Badovinac D_Supplementary Materials/
- Badovinac D_Supplementary Materials/Supplementary Material.docx
